# Supplementary material for: fMRI biomarkers of social cognitive skills training in psychosis: Extrinsic and intrinsic functional connectivity
Source: PLoS One. 2019 May 17;14(5):e0214303. doi: 10.1371/journal.pone.0214303 (PMC6524815; doi:10.1371/journal.pone.0214303)
Supplement: S1 File — (ZIP) [file pone.0214303.s001.zip]

Archive with 10 entries (7 files):
- ASCIfMRI_SupplementData/
- ASCIfMRI_SupplementData/FacialAffectPPI_Control.nii.gz
- __MACOSX/
- __MACOSX/ASCIfMRI_SupplementData/
- __MACOSX/ASCIfMRI_SupplementData/._FacialAffectPPI_Control.nii.gz
- ASCIfMRI_SupplementData/FacialAffectPPI_SCST.nii.gz
- __MACOSX/ASCIfMRI_SupplementData/._FacialAffectPPI_SCST.nii.gz
- ASCIfMRI_SupplementData/FacialAffect_PPI_SCSTgreaterthanControl.nii.gz
- __MACOSX/ASCIfMRI_SupplementData/._FacialAffect_PPI_SCSTgreaterthanControl.nii.gz
- __MACOSX/._ASCIfMRI_SupplementData
